# Supplementary material for: Automated Classification of Cognitive Workload Levels Based on Psychophysiological and Behavioural Variables of Ex-Gaussian Distributional Features
Source: Brain Sci. 2022 Apr 23;12(5):542. doi: 10.3390/brainsci12050542 (PMC9138891; doi:10.3390/brainsci12050542)
Supplement: Supplementary file 1 [file brainsci-12-00542-s001.zip]

Archive with 1 entries (1 files):
- brainsci-1617790-supplementary.pdf
